# Supplementary material for: Recombinant Expression in Pichia pastoris System of Three Potent Kv1.3 Channel Blockers: Vm24, Anuroctoxin, and Ts6
Source: J Fungi (Basel). 2022 Nov 17;8(11):1215. doi: 10.3390/jof8111215 (PMC9697831; doi:10.3390/jof8111215)
Supplement: Supplementary file 1 [file jof-08-01215-s001.zip]

Archive with 1 entries (1 files):
- jof-2000120-supplementary.pdf
